# Supplementary material for: Profiling Dopamine-Induced Oxidized Proteoforms of β-synuclein by Top-Down Mass Spectrometry
Source: Antioxidants (Basel). 2021 Jun 1;10(6):893. doi: 10.3390/antiox10060893 (PMC8226665; doi:10.3390/antiox10060893)
Supplement: Supplementary file 1 [file antioxidants-10-00893-s001.zip]

Archive with 1 entries (1 files):
- antioxidants-1189997-supplementary.pdf
